# Supplementary material for: Deep Molecular Characterization of Milder Spinal Muscular Atrophy Patients Carrying the c.859G>C Variant in SMN2
Source: Int J Mol Sci. 2022 Jul 27;23(15):8289. doi: 10.3390/ijms23158289 (PMC9368089; doi:10.3390/ijms23158289)
Supplement: Supplementary file 1 [file ijms-23-08289-s001.zip]

Archive with 1 entries (1 files):
- ijms-1806282-supplementary.xlsx
