# Supplementary material for: Deep Molecular Characterization of Milder Spinal Muscular Atrophy Patients Carrying the c.859G>C Variant in SMN2
Source: Int J Mol Sci. 2022 Jul 27;23(15):8289. doi: 10.3390/ijms23158289 (PMC9368089; doi:10.3390/ijms23158289)
Supplement: Supplementary file 1 [file ijms-23-08289-s001.zip › ijms-1806282-supplementary.xlsx]

## Sheet: Hoja1
Supplementary Table S1. Primer sequences and PCR conditions. A) Detail of the sequence and target region of the primers used to amplify exon 7 of SMN1 and SMN2 independently. B) Detail of the conditions used to amplify the target regions.
A. Primers sequences				B. PCR Conditions
Primer Name	Primer Sequence	Target Region (Hg19)		Step	Temperature	Time	Cycles
SMN1_PSV9_F	TGACCGGCAATGTTTTTAAATTTTTCAA	chr5:70246892+70248950		Initial Denaturation	94°C	5 min	1
SMN_ex8R	GTGGGAATACACATGCACATACA			Denaturation	94°C	30 sec	30
SMN2_PSV9_F	TGACCGGCAATGTTTTTAAATTTTTCAC	chr5:69371472+69373530		Annealing	60/62°C *	30 sec
SMN_ex8R	GTGGGAATACACATGCACATACA			Elongation	72°C	2 min 30 sec
SMN_ex8_seqF	CTTAACTGGTTGGTTATGTGG	For Sanger Sequencing		Final Elongation	72°C	20 min	1
SMN_ex7_seqR	CCACATAACCAACCAGTTAAG			*60°C for SMN1 amplification and 62°C for SMN2.
